# Supplementary material for: Optimized Ginkgo biloba extract EGb 761®: boosted therapeutic benefits with minimized CYP enzyme interference
Source: J Pharm Pharm Sci. 2025 Aug 26;28:14614. doi: 10.3389/jpps.2025.14614 (PMC12417213; doi:10.3389/jpps.2025.14614)
Supplement: Supplementary file 2 [file Table1.xlsx]

## Sheet: Sheet1
Table S1. Input data for principle component analysis. (N.I.; non indentified peak)
product	N.I. 1	N.I. 2	Protocatechuic acid	N.I. 3	N.I. 4	N.I. 5	N.I. 6	N.I. 7	Quercetin-3-O-2",6"-dirhamnosylglucoside	N.I. 8	N.I. 9	N.I. 10	Kaempferol-3-O-2",6"-dirhamnosylglucoside	N.I. 11	Quercetin-3-O-rutinoside	N.I. 12	N.I. 13	N.I. 14	Quercetin-2"-glucosylrhamnoside	Kaempferol-3-O-rutinoside	Isorhamnetin-3-O-rutinoside	N.I. 15	N.I. 16	Kaempferol-3-O-2"-glucosylrhamnoside	Quercetin-3-O-2"-(6"-p-coumaroy)glucosylrhamnoside	Kaempferol-3-O-2"-(6"-p-coumaroyl)glucosylrhamnoside
A1	85708.3	139283	1.08264e+06	0	378106	95275.3	0	0	298313	159970	101367	95820	387036	112122	782416	146146	184518	298473	294954	678224	428440	208929	125433	426553	887521	886856
A1	89072.7	139803	1082898	0	380322	96623	0	0	300850	161906	102069	94754	378328	100521	785608	147658	186899	301389	297632	682167	434069	210634	125112	435000	884861	889604
A2	89507.7	139037	1.10038e+06	0	378452	96197.3	0	0	299430	160463	100828	93821.3	375279	99056.7	783100	145947	184632	297897	295602	680229	432941	207229	124981	434147	885153	888175
A2	86812.3	102733	730159	76024.7	367636	99924	0	0	323132	165366	94498.3	102273	370655	113343	819174	140625	208543	281923	316745	674213	505921	201997	137016	410179	928842	869572
A2	88861.7	136949	1.00659e+06	71793	372315	94205	0	0	295893	158014	99882.3	97707.7	382530	112291	776713	149157	184678	295538	289661	670726	424687	206148	82819.3	420011	877139	879595
A2	89213	136162	1.00317e+06	76644.7	372215	94311.3	0	0	296272	157316	99888.7	98194.7	380608	105845	778479	145861	182760	295852	290302	675584	428256	206258	124517	432935	877030	883559
A2	87012	104470	741544	82355	403700	101628	0	0	296839	167015	87984.3	95514.7	378964	107569	759272	143264	205442	253908	291176	663695	515078	188948	136124	420606	895239	888426
A3	90841	124463	927788	14808.3	349130	71410	0	0	298963	163886	103833	94527.3	372669	111326	773789	146000	189153	290174	291915	661593	442400	203494	122945	419183	841065	841513
A3	94589.7	114690	964094	0	377602	72995.3	0	0	318450	159567	98646	63784	407859	109832	789480	140431	188953	297577	292519	704579	461994	208497	133070	418850	879769	881915
A4	94007.3	160796	1168739	0	416767	82656.7	0	0	333648	157497	91822.3	97178	424715	123476	780679	151691	212582	265781	304357	695055	520235	198626	137391	418079	892921	859117
A4	93571.7	113170	960411	0	368458	48822.7	0	0	312018	154921	95583.3	61120.3	394917	100275	773139	136797	182248	289376	288527	696224	457112	206734	134032	430807	868151	869310
A4	92744.3	112273	963348	0	367179	48328	0	0	310356	153484	95822	62358	398412	106121	771184	136785	183584	289071	286167	688942	449184	204352	130918	414611	861956	864973
A4	94904	114279	972229	0	376603	48006.7	0	0	317751	157960	98071.7	62781.7	407960	108209	786298	138696	184905	293214	290316	699853	457468	207056	134225	418464	882334	883249
B1	80257.7	129253	966828	0	301746	97543.3	0	0	181829	0	0	95075.3	360545	86221.7	713535	120640	184885	234796	276247	818514	613073	210768	200625	421164	878808	906482
B1	74836	192071	1.19671e+06	0	322642	126029	0	0	186249	0	0	99918.7	374873	91309	745608	121582	188510	244982	290670	883582	673373	261915	210399	445423	959090	997663
B1	70271.7	145057	1118174	0	327407	118493	0	0	191062	0	0	94765.3	365660	89536	724887	114833	185669	244766	279433	845163	629741	178987	199830	435654	925702	960108
B2	73759.3	104635	1.05821e+06	0	293055	109185	0	0	191162	0	0	110681	385089	102334	749491	128954	198952	250701	268815	880597	702255	277980	221250	414237	900303	915978
B2	75398	120068	1.09466e+06	0	280374	125995	0	0	206814	105097	0	99259.3	391782	95322.7	733731	119778	186628	256234	266573	852957	634972	222509	198815	406922	971583	1.00386e+06
B3	0	0	275323	82716	273388	0	113889	131652	294540	119888	0	142701	403154	133709	615143	120416	152635	156469	260106	600795	537804	160184	0	398657	1.07747e+06	1042521
B3	0	0	391917	110794	393755	88153	143591	0	325768	161928	0	118834	426859	134892	709697	127948	202189	209967	271272	657647	586254	170327	0	401614	1.08519e+06	1.06838e+06
B4	0	0	0	0	0	0	173636	0	403175	192182	0	138588	478451	179081	799793	129177	189581	164308	283377	554565	522608	162651	0	408828	942391	859901
B4	0	0	108486	79795.7	144205	0	84082.7	53093	283758	193711	121663	142004	329278	101229	783136	151371	181463	311242	263627	546540	421749	177283	0	364164	992360	939090
C1	51125.7	43937.7	247647	93158.3	249475	0	0	0	260714	132741	0	119943	326836	114510	621974	125614	155953	191875	335191	483600	403559	127351	0	463713	1.09464e+06	988443
C1	0	0	98073	61716	114073	0	119196	106652	347414	140994	0	159713	387864	135178	680117	160339	177717	196095	358220	466575	408399	131838	0	453607	1.15926e+06	994842
D1	0	0	378768	142949	394555	50601.3	131144	111267	345680	155418	89203.3	112853	419744	130959	773825	131741	219391	273377	270231	704231	612827	206236	190201	385645	1.10252e+06	1070286
E1	0	0	117376	0	139735	0	49278.7	0	248783	0	0	115852	422734	181003	758997	120479	242187	204878	202126	848317	848961	229492	229661	353354	894530	931592
E2	0	0	81387.7	0	0	0	0	0	159222	0	0	129691	383270	156480	659798	103539	158307	123193	200784	817443	794827	203021	211661	344027	968707	1.01439e+06
F1	0	0	411234	120730	326557	106158	131236	179460	406478	180817	0	143103	499246	153262	748851	153271	185560	246002	280225	696473	578954	193244	0	443645	1.27681e+06	1.27762e+06
F2	0	0	574780	148174	437483	29500.7	160837	0	374535	207660	93714.7	123282	466913	161916	865581	147936	228772	267875	250534	722286	620256	192534	0	372430	1.01984e+06	969568
F3	0	0	402165	135241	334091	0	139091	166222	381418	157340	0	155724	448366	151650	756003	156462	193262	255719	260545	662254	555386	180238	46022.7	403352	1.01356e+06	981105
GBE1	0	0	93012	0	104783	0	0	0	326126	133487	0	144413	348669	108355	640069	131210	142302	168693	334301	451833	394531	127888	0	435719	1089988	943267
GBE1	0	0	117265	84958.3	137255	0	138748	40744	354181	139438	0	136764	404360	152013	741670	120773	149941	180169	291574	612538	493444	177952	111704	373606	933182	857711
GBE1	0	0	0	0	0	0	46007.3	0	314650	168894	0	97778.7	423865	159690	755816	0	232887	226011	243619	647934	624772	192706	111299	354661	942291	926249
GBE2	0	0	604687	160953	412096	101792	189050	229332	377876	163014	0	154045	489243	169144	788753	136596	182341	211439	257633	765466	641534	250859	0	380263	1.03956e+06	993076
EGb 761®	79450.7	128772	1016855	0	296733	0	0	0	293346	146454	0	0	385776	123969	723955	132488	178499	261356	271643	642284	426253	223943	0	388477	858156	854490
EGb 761®	86226	137762	860553	0	335123	92188	0	0	313463	147916	0	0	374427	103706	725407	127811	192973	252617	266492	670173	471085	238755	0	363084	850280	833504
EGb 761®	85620	120853	876328	0	315113	0	0	0	306438	151453	0	0	382096	126717	756855	137606	189131	269318	296774	673785	447482	223697	0	421249	855575	841195
